# Supplementary material for: Genomic identification, characterization and differential expression analysis of SBP-box gene family in Brassica napus
Source: BMC Plant Biol. 2016 Sep 8;16(1):196. doi: 10.1186/s12870-016-0852-y (PMC5017063; doi:10.1186/s12870-016-0852-y)
Supplement: Additional file 3: Table S2. — Absolute gene expression values in twelve tissue samples. (XLSX 18 kb) [file 12870_2016_852_MOESM3_ESM.xlsx]

## Sheet: Sheet1
Absolute gene expression values in twelve tissue samples
gene	root	leaf	bud	silique	stamen	newpetal	blosomypetal	wiltingpetal	stem	sepal	ovule	pericarp
BnaSBP5c	0	0.440328	46.5071	0	7.62926	0	0	0	0	0	0	0.475433
BnaSBP9c	1.82982	22.6949	104.489	45.1304	147.942	2.8506	7.17319	0.229492	44.0634	137.927	0.529632	61.2952
BnaSBP16a	47.8032	17.4026	35.9467	6.00956	12.5695	22.7732	24.6101	28.0055	12.5809	26.2668	14.8858	21.555
BnaSBP2a	12.3734	0.837591	11.3262	2.69451	5.38188	0.193875	0.191812	0	1.11603	3.16029	0	8.42635
BnaSBP3c	0	32.6548	531.383	299.127	343.7	1.45853	1.43192	1.38828	26.9751	29.6266	0	396.633
BnaSBP4b	0	2.15382	23.0763	2.17422	1.19279	24.4572	1.12388	1.01821	0	0	0	5.51941
BnaSBP4a	0	11.4142	36.443	3.27875	0.97478	23.6636	0.928266	0.902099	0	0.918519	0	0.954236
BnaSBP4c	0	0.569792	0	0	0	0	0	0	0	0	0	0
BnaSBP15d	4.3931	3.60393	13.164	1.6238	7.17382	0.243554	0	0.233063	4.3394	0.240692	0.243542	1.1531
BnaSBP11d	136.24	21.7217	52.5682	16.1271	63.7432	0.25685	2.04936	2.99191	5.16747	16.8844	0.258633	25.043
BnaSBP10a	5.13779	10.7348	43.0793	6.48391	23.6635	1.0327	15.5132	3.7245	5.54138	9.94043	0	8.13571
BnaSBP3e	0.921274	0.937837	1.83416	0.888144	4.1267	0	0.910655	1.72442	0	8.8719	0	16.2014
BnaSBP14b	182.341	98.4157	69.1871	35.9423	55.2659	60.7886	42.8048	38.181	63.8073	163.324	27.6539	113.362
BnaSBP11e	30.5159	9.13108	50.1841	7.00912	24.4875	49.2582	98.2705	15.8321	15.3301	63.046	5.6839	10.6775
BnaSBP5d	0	4.48872	19.9392	1.38325	6.30886	0	0	0	2.8941	0	0	2.51518
BnaSBP2c	0.902549	0.889925	3.10824	1.42786	6.09268	0.241397	0.255035	0.418297	0.491174	1.74121	0.514953	3.11048
BnaSBP13d	0	0	4.12369	0.351602	0	0	0	0	0	1.72568	0	0
BnaSBP3d	0.727704	0	0	0	0	0	4.33892	0	0	0	0	199.954
BnaSBP1b	60.0625	81.624	77.4794	31.6952	46.712	29.9471	61.3168	20.0911	46.209	65.9508	24.6642	76.4046
BnaSBP7d	0	0.665679	17.2461	12.6122	31.614	0	0.561032	0	0.179742	0.260283	0	3.91194
BnaSBP10d	4.92251	0	0.515827	0	0	0	23.3653	2.91175	0	1.42647	0	0.571715
BnaSBP2d	2.19216	1.69553	20.9383	4.28238	5.83015	1.94672	2.47651	0.879005	2.44551	11.1761	0	5.33443
BnaSBP7b	55.8513	6.02455	13.8232	3.14949	2.55121	2.18995	13.5524	8.35113	5.33794	6.34093	3.79413	14.1024
BnaSBP6e	1.80034	15.071	13.3151	5.46747	8.01994	4.29039	3.99144	3.60028	4.96797	2.70055	3.10831	6.22895
BnaSBP13c	2.90443	13.7487	26.281	4.73241	11.0829	1.91491	0	0	11	0.237516	0	5.36439
BnaSBP9a	2.7278	7.03849	37.3232	18.1747	64.9813	0	0.21018	1.14294	5.73918	13.3523	0.211835	22.6211
BnaSBP8b	0	1.14205	28.5444	125.28	276.611	0	0	1.01177	1.87528	1.21123	0	151.732
BnaSBP8c	22.9809	6.06021	21.5092	3.52451	3.49427	1.92038	3.67438	4.92575	5.53291	3.22272	6.95741	7.53747
BnaSBP15c	13.9747	1.9476	9.29988	2.43701	2.05727	0.146827	0.876154	0.640524	2.78009	1.02048	0.586272	1.40924
BnaSBP2b	103.599	2.82293	35.4226	5.20621	17.223	1.40703	1.71757	0.804587	7.12212	10.8395	0	12.773
BnaSBP11c	6.3836	7.8274	26.1861	17.5508	39.7261	13.7004	37.3012	10.3548	10.9137	40.2835	0.560476	88.3512
BnaSBP11b	40.0556	26.2062	41.56	22.5015	83.1127	3.93016	3.09849	4.03673	16.1257	11.1324	4.22032	34.7267
BnaSBP3a	0.50864	5.1218	22.6511	14.2446	11.4936	0	0.561124	0	1.72204	11.1103	0	132.205
BnaSBP6a	0.495238	0.179899	0.845333	0	0.537589	0	0.530262	0.268563	0	0	0	0.113302
BnaSBP4d	0	0.455765	0	0	0	0	0	0	0	0.497808	0	0
BnaSBP15a	0.643516	1.11044	1.83299	1.10654	2.79991	0.405354	0.798607	0	2.02753	0.793598	0	1.12397
BnaSBP6d	2.02939	10.7624	9.54928	4.78735	7.87091	3.02355	12.6176	14.3155	6.54592	4.59804	3.47511	5.86594
BnaSBP6c	0	0	0	0	0	0	0	0	0	0	0	0
BnaSBP5b	0.16223	1.2217	17.1208	0.638299	5.31693	0.165947	2.57981	0.155613	0.496907	12.9856	0	6.68139
BnaSBP15b	1.0145	0.608308	6.30801	4.15917	12.4684	0	2.30135	1.63416	5.03712	3.44489	0	3.25814
BnaSBP5a	0	1.58703	154.088	10.6955	27.4643	0.569745	17.6095	0	0.570601	51.9201	0	4.70633
BnaSBP7a	1.92025	10.1842	18.1822	2.66679	3.9033	3.65542	1.84952	2.49641	6.25205	5.14564	7.44252	0.518492
BnaSBP10c	77.6097	40.5853	44.6336	23.3632	65.5337	3.49537	15.3149	6.43995	37.3955	19.1751	2.55964	28.1882
BnaSBP10b	1.62242	14.4029	24.1656	8.88438	20.6041	8.14084	24.1711	9.37525	4.03835	18.2945	1.06573	20.5366
BnaSBP14a	177.141	87.3627	75.141	34.5289	72.7636	50.0071	129.309	64.2801	63.4483	194.651	26.036	102.44
BnaSBP9d	4.27196	17.95	51.683	42.7476	108.871	0	0.250162	0.345786	13.1127	9.35777	0	31.9094
BnaSBP3b	0	10.0518	64.6284	22.7033	63.865	0	0	0	8.04843	5.59441	0	66.6382
BnaSBP9b	0.280243	7.94245	44.2054	23.2812	62.1871	1.13305	2.52303	0	17.6378	17.6729	0	24.4814
BnaSBP1a	26.5351	52.5381	52.6898	18.3392	28.151	12.6979	46.9246	15.3077	32.3895	28.9286	12.7075	36.432
BnaSBP6b	4.20906	11.4519	16.1795	6.10388	4.81377	1.60836	6.15267	2.70776	2.56365	4.74847	1.19244	7.37426
BnaSBP13b	7.16383	3.35846	60.8597	2.6269	5.34076	30.4445	1.88621	0.680198	4.67932	1.6296	0.477395	2.28687
BnaSBP11a	4.22583	29.806	89.685	25.6848	95.1354	11.7764	5.56587	1.99689	6.68521	14.8797	2.14122	55.9731
BnaSBP11f	5.78634	14.5872	38.3369	9.98712	33.151	3.32712	0.667308	3.0165	3.13092	4.16336	0	6.58221
BnaSBP16b	55.4355	14.8069	33.0811	4.99799	19.2832	16.621	61.0715	28.1803	16.1395	39.7826	9.08571	10.8209
BnaSBP14c	56.1558	33.2043	24.4489	5.74992	14.301	25.3331	75.59	49.6867	20.5368	48.634	12.9617	15.1803
BnaSBP8a	0	0.751626	37.5331	78.6896	211.917	0	0.40183	0.290609	1.15231	4.02218	0	96.4068
BnaSBP13a	1.38673	7.22015	4.00445	1.52367	6.59763	2.30497	1.01146	0	4.45554	2.01746	0.683701	0.92297
BnaSBP7c	11.4617	10.2727	16.6905	6.33904	9.61483	5.15623	4.52058	5.44057	8.52691	6.95884	6.01162	3.65684
