# Supplementary material for: Genomic identification, characterization and differential expression analysis of SBP-box gene family in Brassica napus
Source: BMC Plant Biol. 2016 Sep 8;16(1):196. doi: 10.1186/s12870-016-0852-y (PMC5017063; doi:10.1186/s12870-016-0852-y)
Supplement: Additional file 5: Table S3. — Absolute gene expression values in two samples. (XLSX 15 kb) [file 12870_2016_852_MOESM5_ESM.xlsx]

## Sheet: Sheet1
Absolute gene expression values in 6098B and Purler
	Bolting stage		Early flowering stage
Genes	6098B	Purler	6098B	Purler
BnaSBP5c	1.10271	1.14147	0	0.0749997
BnaSBP6a	0.351268	0.956143	0.912315	0.829593
BnaSBP13b	6.47433	5.44677	5.10625	6.61949
BnaSBP3d	20.869	14.0202	29.0071	22.1585
BnaSBP9d	13.2579	16.8099	3.99182	6.27081
BnaSBP15d	2.63028	2.6636	4.80571	3.62914
BnaSBP1a	18.984	17.5158	20.7619	25.0466
BnaSBP9b	15.0365	10.9894	10.4281	7.52964
BnaSBP3a	3.81545	7.25067	12.8154	10.5771
BnaSBP4c	0.120023	1.26855	0.217205	0.122167
BnaSBP5b	2.92741	3.99257	2.23068	2.79674
BnaSBP4b	0	0.0850771	0	0
BnaSBP14b	17.5757	12.6075	17.7166	18.1872
BnaSBP2a	16.3545	12.4507	12.9379	13.9275
BnaSBP11c	11.8943	6.72988	14.1278	10.9763
BnaSBP11b	6.35857	11.0748	6.00866	7.90303
BnaSBP15a	2.84248	3.42398	7.15667	6.52857
BnaSBP6d	0.900181	0.582915	0.444593	0.331098
BnaSBP16b	7.76781	8.40432	4.40913	6.77898
BnaSBP2c	7.47219	6.86979	8.5665	6.29983
BnaSBP10a	4.66324	9.36171	6.89775	9.33463
BnaSBP11d	7.4913	4.93629	3.42793	4.86943
BnaSBP8a	8.09569	6.40954	0	0
BnaSBP7c	3.29498	3.19975	2.53031	2.77776
BnaSBP8c	3.77211	3.30887	5.23698	4.45042
BnaSBP10d	3.77211	3.30887	5.23698	4.45042
BnaSBP5d	16.5058	2.30967	13.9461	2.01775
BnaSBP7a	0.0635064	0	0.0569472	0
BnaSBP6c	3.55819	4.36366	3.16521	4.80835
BnaSBP6b	0	0	0.0930698	0.0510076
BnaSBP16a	1.57085	1.64824	1.80792	1.74139
BnaSBP13c	2.75127	3.73199	3.40617	4.2762
BnaSBP3b	6.16559	4.9405	5.10848	5.63081
BnaSBP13d	6.07528	3.59312	20.6356	16.5993
BnaSBP11e	1.16108	1.57492	0.536038	1.16029
BnaSBP1b	12.6237	10.2943	12.5248	10.1276
BnaSBP9c	39.5147	40.7296	41.5787	55.8275
BnaSBP15c	33.4571	25.4176	23.4595	19.7392
BnaSBP3c	1.07664	1.95085	2.8482	2.49436
BnaSBP9a	14.6678	14.7145	19.562	14.2523
BnaSBP8b	15.3982	8.94029	11.8072	7.23386
BnaSBP14a	15.2915	21.0056	18.0891	32.7898
BnaSBP11f	1.45056	3.16128	1.341	3.73721
BnaSBP11a	16.3789	2.29904	15.7218	1.8801
BnaSBP5a	4.86031	4.04604	5.67917	2.65807
BnaSBP4d	0	0	0	0
BnaSBP15b	4.87105	5.46528	9.82362	8.16664
BnaSBP14c	9.40563	10.4598	6.64127	6.79811
BnaSBP4a	1.30081	1.2841	0.244948	0.144935
BnaSBP10c	14.2805	12.3648	9.77731	7.47189
BnaSBP10b	14.5578	9.69385	16.1472	14.002
BnaSBP2b	12.4087	11.3739	12.5446	13.7407
BnaSBP2d	11.3883	8.7547	9.50744	6.07972
BnaSBP13a	1.82759	1.86351	2.02058	1.67397
BnaSBP7b	3.91876	3.93903	4.05067	3.92376
BnaSBP3e	0.731846	0	2.19566	0.231306
BnaSBP7d	3.44907	1.67501	0	0
BnaSBP6e	3.40283	1.79478	4.13224	2.71263
